# Supplementary material for: Identification and functional characterization of major gene pcmfs, controlling cap color formation in Pleurotus cornucopiae
Source: Appl Environ Microbiol. 2025 Feb 27;91(3):e01894-24. doi: 10.1128/aem.01894-24 (PMC11921331; doi:10.1128/aem.01894-24)
Supplement: Table S1 — Primers used in this study. [file aem.01894-24-s0002.xlsx]

## Sheet: Table S1
Table S1 Summary of the 44 samples genotypes
Individual code	cap color	Library name	Clean reads (bp)	Mapped reads (bp)	Mapping rate	Average depth (X)	Coverage 1X	Coverage 10X	Total SNP
358P1	White	358-1	15785380	11225785	0.7668	44.8938X	0.8382	0.8158	914410
BPC067	Blcak	S406	19071588	14861955	0.8386	21.9071X	0.9799	0.9789	866342
W_POOL	White	W_POOL	18735822	14179032	0.8116	58.1209X	0.9563	0.9492	885258
B_POOL	Blcak	B_POOL	16797320	12562789	0.8015	51.5893X	0.9556	0.9471	890090
F2_109	Blcak	F2_109	6449362	4848245	0.7803	19.8547X	0.8958	0.8679	52545
F2_119	Blcak	F2_119	7473176	5596180	0.7852	22.9631X	0.9097	0.8859	55704
F2_125	Blcak	F2_125	7049732	5382658	0.7975	22.0976X	0.9119	0.8924	58824
F2_126	Blcak	F2_126	8999744	6797930	0.7907	27.8673X	0.9046	0.8909	93956
F2_13	Blcak	F2_13	7216004	5492049	0.7963	22.4787X	0.9165	0.8967	24004
F2_131	Blcak	F2_131	7800632	5760850	0.7691	23.6029X	0.9022	0.8826	25314
F2_133	Blcak	F2_133	8119594	6190267	0.8001	25.2993X	0.9043	0.8875	135221
F2_156	Blcak	F2_156	7705772	6093131	0.823	25.0123X	0.9013	0.8844	67506
F2_2	Blcak	F2_2	7075330	5033932	0.741	20.613X	0.9197	0.897	23141
F2_20	Blcak	F2_20	7773678	5932775	0.7957	24.1327X	0.892	0.8711	119765
F2_203	Blcak	F2_203	7778978	6039690	0.8112	24.7691X	0.9058	0.8896	118535
F2_33	Blcak	F2_33	7139304	5647839	0.8255	23.2031X	0.906	0.8896	99034
F2_34	Blcak	F2_34	6815910	4993814	0.7655	20.289X	0.8797	0.8413	38298
F2_44	Blcak	F2_44	6994366	5376851	0.7997	22.1388X	0.9408	0.9007	56193
F2_53	Blcak	F2_53	8005424	6308495	0.822	26.0702X	0.9246	0.9124	35969
F2_65	Blcak	F2_65	8181798	6127412	0.7829	25.24X	0.9264	0.9136	22307
F2_67	Blcak	F2_67	7847284	5773955	0.7647	23.6359X	0.9016	0.8835	90015
F2_75	Blcak	F2_75	7209590	5623133	0.8136	23.1132X	0.9128	0.8845	30119
F2_8	Blcak	F2_8	6951448	5282061	0.7933	21.7486X	0.9035	0.8851	73548
F2_89	Blcak	F2_89	7160248	5439616	0.7953	22.2881X	0.9	0.8801	85188
F2_130	White	F2_130	6721240	5195711	0.8083	21.371X	0.9087	0.888	23025
F2_14	White	F2_14	7695528	5858410	0.7947	23.9173X	0.9046	0.8852	64639
F2_155	White	F2_155	6746824	5320065	0.8287	21.9377X	0.9248	0.9069	76942
F2_158	White	F2_158	7791094	5764706	0.7776	23.4687X	0.9108	0.866	119361
F2_164	White	F2_164	8386386	6248144	0.7815	25.3615X	0.8751	0.8554	68489
F2_169	White	F2_169	7795368	5988945	0.8043	24.4678X	0.8987	0.8806	119802
F2_173	White	F2_173	7775006	6012880	0.81	24.7535X	0.9158	0.9014	113073
F2_182	White	F2_182	7839140	5965273	0.7968	24.4634X	0.9144	0.8979	60889
F2_186	White	F2_186	8358856	6261205	0.7876	25.4395X	0.89	0.8703	95297
F2_19	White	F2_19	7853846	5970434	0.798	24.5276X	0.9177	0.9009	102532
F2_198	White	F2_198	9393170	7100767	0.7936	29.0863X	0.904	0.8901	118498
F2_202	White	F2_202	7200792	5524179	0.805	22.4753X	0.9036	0.8764	102762
F2_24	White	F2_24	8883164	6754830	0.7944	27.5499X	0.904	0.8807	24931
F2_46	White	F2_46	7620608	5807098	0.7992	23.5404X	0.8962	0.875	115806
F2_49	White	F2_49	6477944	4946020	0.7938	20.2469X	0.9114	0.8835	124679
F2_51	white	F2_51	7314546	5629940	0.8053	22.8084X	0.8948	0.8736	35180
F2_52	White	F2_52	7024510	5375860	0.8013	21.9301X	0.9127	0.889	49086
F2_66	White	F2_66	8301538	6336196	0.8009	25.9238X	0.9036	0.8875	42675
F2_70	White	F2_70	7145352	5437079	0.7938	22.2357X	0.8891	0.8686	91626
F2_71	White	F2_71	7540392	5809695	0.8034	23.9684X	0.922	0.9075	23201

## Sheet: Table S2
Table S2 The WI value and expression amount of ten black strains and ten white strains
Strain	Cap color	WI value	Expression amount
F2-2	black	15.8975	101.002
F2-8	black	16.7367	135.134
F2-44	black	8.205	259.154
F2-48	black	16.4	891.99
F2-53	black	10.02	98.0349
F2-57	black	12.35	193.061
F2-121	black	9.36	288.278
F2-126	black	17.58	313.622
F2-131	black	16.4	541.594
F2-133	black	12.7833	246.286
F2-14	white	68.1725	6.91066
F2-51	white	64.24	1.02358
F2-52	white	56.1333	14.2225
F2-62	white	67.7	6.91066
F2-66	white	62.525	4.98936
F2-70	white	57.165	2.98936
F2-71	white	62.93	2.14357
F2-79	white	59.66	8.20484
F2-93	white	57.92	2.46207
F2-132	white	59.84	2.41068

## Sheet: Table 3
Table S1 Primers used in this study
Primer	Sequence (5’→3’)	Note
pcmfs-F	ATGTCTCTGCCTTCGACGTCACAGACAA	gDNA/cDNA fragment cloning
pcmfs-R	TCAAATAGTGTAGCGGAACAAGGGACTC
OE-pcmfs-F	GGTCAAAGTTACTAGTATGTCTCTGCCTTCGACG	Construction of over-expression plasmids
OE-pcmfs-R	CAATTCTAGAGGGCCCTCAAATA
pcmfs -SENCE-F	CCATCTCCTCAGATCTCGTACTTGCAAGTTGGTATACA	Construction of RNAi plasmids
pcmfs -SENCE-R	TAAGCTCTAAACTAGTCTAGGGGAACGAAGGGTGAG
pcmfs -ANTI-F	GTTCCCCTAGACTAGTCCGCCAAGGTTTCCAAGTC
pcmfs -ANTI-R	CAATTCTAGAGGGCCCCGTACTTGCAAGTTGGTATACA
Pro-F	GTCAGCTTCAATGGGTGTACGCTGCC	Promoter region cloning
Pro-R	GTGAGCGAACGCCATTCCTTTCTGACCG
qPCR- pcmfs-F	GTATTCTGCGTTCCATTTGCG	qPCR
qPCR- pcmfs-R	CATAAGAGTCATTACGAGCCCC
β-actin-F	AGTCGGTGCCTTGGTTAT	Endogenous control
β-actin-R	ATACCGACCATCACACCT
β-tubulin-F	AGGCTTTCTTGCATTGGTACACGC
β-tubulin-R	TATTCGCCTTCTTCCTCATCGGCA
HYG-F	TCGAGATCCCGGTCGGCATCTACTCTATTCCTT	Detection of transformants
HYG-R	TCTCGTGCTTTCAGCTTCGATGTAGGAGGG
